# Supplementary material for: Transcriptome analysis reveals the proline metabolic pathway and its potential regulation TF-hub genes in salt-stressed potato
Source: Front Plant Sci. 2022 Oct 17;13:1030138. doi: 10.3389/fpls.2022.1030138 (PMC9619106; doi:10.3389/fpls.2022.1030138)
Supplement: Supplementary file 1 [file DataSheet_1.zip › Supplementary Tables.xlsx]

## Sheet: Supplementary Table 1.
	Supplementary Table 1. Primers for qRT-PCR.
	Gene	Forward Primer	Reverse Primer
	StActin97	AGTATGACGAATCTGGTCCTTCTATTG	ACCCAACAATCAACTCTGCCCTCTC
	StZFP1	CTGTTTACTCATGCTCGCTAAC	AAACTTTAGGACACTCGCTACA
	StMAPK3	TGCTGCCATAGATGTTTGG	CGTGGATGTTGTGGGAGTT
	StDWF4	ATGGAGGAGAGGCGTAATGA	GCCAGCAAAGAGCAAACTTA
	Soltu.DM.01G031810	GTGCTGTAGCCTCAACGTCT	CATCTACGCCTGCATCTCGT
	Soltu.DM.02G011510	GTTGCTGCTGGTGTTAAGTTAA	ATCTTCTGTTGTTGCCTTTTCC
	Soltu.DM.02G030160	AAGCTGCTCAAAAGAATGAGTG	ATAAAAAGGACTCGATTTGGCG
	Soltu.DM.03G019480	TCATACCCTTCGCCGGTTTC	AAGGCATGCTGCTACACACA
	Soltu.DM.06G007050	GGTCTTTACACTGGCCCTCC	GTGCCAACACGTTGTCCATC
	Soltu.DM.06G026110	TCAAGAGTGGCAGAGAAGTTAG	AAACCCATGCAACATAATCCAC
	Soltu.DM.07G021010	GGCACCTAAAGATCCTATCCTC	GAATTGCAGCAATGCGTTTATC
	Soltu.DM.08G007450	TGCTGGCTTGTGATTGGGAA	CCCCAAAAGTGCTTCCATGC
	Soltu.DM.08G017480	TGTTCGCATGTTTGTGGCAG	CCGTGAATTGGTGGACTGGA
	Soltu.DM.03G015310	CACACGAGAACAAGTTGTTGAT	TCCTCTTGGCTAAGTTGAGAAG
	Soltu.DM.07G014720	TGGTCCTTCAAAGAGCAGCAA	TTGGACCACCACCATCATCT
	Soltu.DM.06G026100	TGCATTAGCTGCAGCCCTTA	TTGCCCGAAAAACACCATGC
	Soltu.DM.09G001820	TGGGGTTCTGATGGAGGTGT	TCAGTATTGGACGGTGCATGA

## Sheet: Supplementary Table 2.
	Supplementary Table 2. Primers for gene cloning and construct development.
	Gene	Simple Name	Vector	Forward Primer	Reverse Primer	Annealing Temperature	Product Length
	Soltu.DM.07G014720	StGLK014720	pGreen II 62-SK	ATGAAATATTTCTCAAAAATGAAAAAAAA	TTAACAATAGAAACATGAAGAAATAGATAAGTC	60°C	711 bp
	Soltu.DM.01G031810-promoter	Pro StARG031810	pGreenII 0800-LUC	TAGCTTGCAAATAAGTTAGGAGGTGA	ATTTGTTTATTCTGATTATCCTACAAAACC	60°C	1500 bp
	Soltu.DM.03G019480-promoter	Pro StPHD019480	pGreenII 0800-LUC	GTTATTAATGCAATGAGATAGAGGTGTTG	TTTTTCTGAAGCTTTGTTGCTTCT	60°C	1500 bp
	Soltu.DM.06G007050-promoter	Pro StP5CS007050	pGreenII 0800-LUC	TTAATAAATATGACAATGGACAAATATCATAA	TGTTAAAGAATACTCCTATGTTTCTGCTG	60°C	1500 bp
	Soltu.DM.06G026110-promoter	Pro StP5CDH026110	pGreenII 0800-LUC	TCATATGTTTGTCATACTTTACCTTGTTT	TCTATTCCAAACTTTTGGATGGC	60°C	1500 bp
	Soltu.DM.07G021010-promoter	Pro StAST021010	pGreenII 0800-LUC	AACTTTTCGTGATAATCAAGAGCTTG	GGCCGGAGCGGAGAGAGT	60°C	1500 bp
	Soltu.DM.08G007450-promoter	Pro StOAT007450	pGreenII 0800-LUC	CAATTTGACTTGATCTAATATTTGTTAATTG	AATAAGCACAGATAATTTTTCCATCC	60°C	1500 bp
	Soltu.DM.08G017480-promoter	Pro StAST017480	pGreenII 0800-LUC	TGGGCAAAAAGACCATATTTCTAG	TTTAGTAGTATGGAACTTTTGCTTGCT	60°C	1500 bp

## Sheet: Supplementary Table 3.
	Supplementary Table 3. Statistical table for filtered data.
	Samples	Clean reads	Clean bases	GC Content	≥Q30%
	CK_1	29571730	8845363778	0.436	0.9376
	CK_2	26604317	7945715272	0.4308	0.9348
	CK_3	24465916	7313627256	0.4314	0.9393
	S1_1	29648435	8850807078	0.4305	0.9386
	S1_2	29480746	8797827314	0.4297	0.9339
	S1_3	32504361	9705087870	0.4312	0.9353
	S2_1	40541408	12113421632	0.4317	0.9187
	S2_2	36745611	10986329412	0.4303	0.9313
	S2_3	34693213	10358935920	0.4332	0.9226
	S3_1	28998316	8642490096	0.4322	0.9367
	S3_2	28086328	8384150506	0.4329	0.9149
	S3_3	34705491	10347301006	0.4323	0.9172
	S4_1	37256327	11117967316	0.4323	0.917
	S4_2	26466808	7893613392	0.4328	0.9366
	S4_3	30098245	8991592868	0.4313	0.9345
	Note: Samples, sample analysis number; Clean reads, total number of pair end reads in clean data; Clean bases, total base of clean data; GC content, the GC content of clean data, that is, the percentage of G and C bases in the total bases in clean data; ≥ Q30%, the percentage of bases with clean data quality value greater than or equal to 30.

## Sheet: Supplementary Table 4.
	Supplementary Table 4. Statistical table for sequence mapping results between sample sequencing data and the reference genome.
	Sample	Total Reads	Mapped Reads	Uniq Mapped Reads	Multiple Map Reads
	CK_1	59143460	55,268,458 (93.45%)	53,410,261 (90.31%)	1,858,197 (3.14%)
	CK_2	53208634	51,187,918 (96.20%)	49,626,784 (93.27%)	1,561,134 (2.93%)
	CK_3	48931832	47,327,606 (96.72%)	45,908,225 (93.82%)	1,419,381 (2.90%)
	S1_1	59296870	56,024,114 (94.48%)	54,269,887 (91.52%)	1,754,227 (2.96%)
	S1_2	58961492	56,697,377 (96.16%)	54,944,907 (93.19%)	1,752,470 (2.97%)
	S1_3	65008722	61,847,530 (95.14%)	59,577,669 (91.65%)	2,269,861 (3.49%)
	S2_1	81082816	76,782,669 (94.70%)	74,304,014 (91.64%)	2,478,655 (3.06%)
	S2_2	73491222	70,091,638 (95.37%)	67,889,279 (92.38%)	2,202,359 (3.00%)
	S2_3	69386426	65,951,994 (95.05%)	63,860,373 (92.04%)	2,091,621 (3.01%)
	S3_1	57996632	54,133,102 (93.34%)	52,333,272 (90.24%)	1,799,830 (3.10%)
	S3_2	56172656	52,984,570 (94.32%)	51,372,268 (91.45%)	1,612,302 (2.87%)
	S3_3	69410982	65,437,652 (94.28%)	63,350,478 (91.27%)	2,087,174 (3.01%)
	S4_1	74512654	70,138,178 (94.13%)	67,875,640 (91.09%)	2,262,538 (3.04%)
	S4_2	52933616	50,336,761 (95.09%)	48,799,236 (92.19%)	1,537,525 (2.90%)
	S4_3	60196490	57,634,194 (95.74%)	55,816,227 (92.72%)	1,817,967 (3.02%)
	Note: Sample, sample analysis number; Total reads, number of clean reads, calculated by single end; Mapped reads, the number of reads compared to the reference genome and its percentage in clean reads; Uniq mapped reads, the number of reads compared to the unique position of the reference genome and its percentage in clean reads; Multiple map reads, the number of reads compared to multiple locati…

## Sheet: Supplementary Table 5.
	Supplementary Table 5. Summary of functional annotation for assembled unigenes.
	Annotated Databases	New Gene Number	Percentage
	COG	85	0.0443
	GO	853	0.4443
	KEGG	634	0.3302
	KOG	354	0.1844
	Pfam	644	0.3354
	Swiss-Prot	360	0.1875
	eggNOG	939	0.4891
	nr	1584	0.825
	All-annotated	1920
	Note: Annotated Databases, databases used for function annotation; New gene number, the number of new genes to obtain the annotation information of the corresponding database; Percentage, the proportion of new genes that get annotation information.

## Sheet: Supplementary Table 6.
	Supplementary Table 6. The gene information of the DEGs in the proline metabolic pathway.
	Gene ID	Gene Name	Name of Enzyme	Abbreviation	Enzyme	GenBank	Protein ID	Definition
	Soltu.DM.01G031810	StARG031810	arginase	ARG	[EC:3.5.3.1]	XM_006347819	XP_006347881	Solanum tuberosum arginase 1, mitochondrial
	Soltu.DM.02G010030	StPHD010030	prolyl 4-hydroxylase	PHD	[EC:1.14.11.2]	XM_006357066	XP_006357128	Solanum tuberosum probable prolyl 4-hydroxylase 6
	Soltu.DM.02G011510	StP5CR011510	pyrroline-5-carboxylate reductase	P5CR	[EC:1.5.1.2]	XM_006364987	XP_006365049	Solanum tuberosum pyrroline-5-carboxylate reductase
	Soltu.DM.02G030160	StProDH030160	proline dehydrogenase	ProDH	[EC:1.5.5.2]	XM_006338234	XP_006338296	Solanum tuberosum proline dehydrogenase 2, mitochondrial-like
	Soltu.DM.02G030170	StProDH030170	proline dehydrogenase	ProDH	[EC:1.5.5.2]	XM_006338233	XP_006338295	Solanum tuberosum proline dehydrogenase 2, mitochondrial-like
	Soltu.DM.03G019480	StPHD019480	prolyl 4-hydroxylase	PHD	[EC:1.14.11.2]	XM_006363924	XP_006363986	Solanum tuberosum uncharacterized LOC102600005
	Soltu.DM.04G037050	StPHD037050	prolyl 4-hydroxylase	PHD	[EC:1.14.11.2]	XM_006342018	XP_006342080	Solanum tuberosum probable prolyl 4-hydroxylase 3
	Soltu.DM.06G007050	StP5CS007050	delta-1-pyrroline-5-carboxylate synthetase	P5CS/G5SDH	[EC:2.7.2.11 1.2.1.41]	XM_015308529	XP_015164015	Solanum tuberosum delta-1-pyrroline-5-carboxylate synthase-like
	Soltu.DM.06G026110	StP5CDH026110	1-pyrroline-5-carboxylate dehydrogenase	P5CDH	[EC:1.2.1.88]	XM_006354729	XP_006354791	Solanum tuberosum probable aldehyde dehydrogenase
	Soltu.DM.07G021010	StAST021010	aspartate aminotransferase	AST	[EC:2.6.1.1]	XM_006348823	XP_006348885	Solanum tuberosum aspartate aminotransferase, mitochondrial
	Soltu.DM.08G007450	StOAT007450	ornithine aminotransferase	OAT	[EC:2.6.1.13]	XM_006355348	XP_006355410	Solanum tuberosum ornithine aminotransferase, mitochondrial
	Soltu.DM.08G017480	StAST017480	aspartate aminotransferase	AST	[EC:2.6.1.1]	XM_006366150	XP_006366212	Solanum tuberosum aspartate aminotransferase, cytoplasmic
	Soltu.DM.10G018890	StAST018890	aspartate aminotransferase	AST	[EC:2.6.1.1]	XM_006365291	XP_006365353	aspartate aminotransferase, mitochondrial-like isoform X1

## Sheet: Supplementary Table 7.
	Supplementary Table 7. The TF-hub gene information for the lightcyan module of WGCNA clustering.
	TF Family	Gene ID	Gene Name	kME	Cytoscape Degree	GenBank	Protein ID	Definition
	NAC	Soltu.DM.03G015310	StNAC015310	0.955352	13	XM_006366101	XP_006366163	Solanum tuberosum NAC domain-containing protein 7
	WRKY	Soltu.DM.06G026100	StWRKY026100	0.971196	10	XM_015312033	XP_015167519	Solanum tuberosum probable WRKY transcription factor 61
	GARP-G2-like	Soltu.DM.07G014720	StGLK014720	0.919859	9	XM_006366559	XP_006366621	Solanum tuberosum uncharacterized LOC102600799
	MADS-MIKC	Soltu.DM.04G036110	StMADS036110	0.9351	8	NM_001288397	NP_001275326	Solanum tuberosum floral homeotic protein PMADS 1-like
	C2H2	Soltu.DM.09G001820	StC2H2001820	0.822268	NA	XM_015306059	XP_015161545	Solanum tuberosum transcriptional regulator TAC1-like

## Sheet: Supplementary Table 8.
	Supplementary Table 8. The TF-hub gene information for the tan module of WGCNA clustering.
	TF Family	Gene ID	Gene Name	kME	Cytoscape Degree	GenBank	Protein ID	Definition
	C2C2-CO-like	Soltu.DM.05G012520	StCOL012520	0.976595	35	KX576516	ARU77845	Solanum tuberosum B-box zinc finger protein 6 (BBX6)
	C2C2-CO-like	Soltu.DM.12G023800	StCOL023800	0.929907	28	KX576518	ARU77847	Solanum tuberosum B-box zinc finger protein 8 (BBX8)
	bZIP	Soltu.DM.10G015000	StbZIP015000	0.910714	25	XM_006356524	XP_006356586	Solanum tuberosum ABSCISIC ACID-INSENSITIVE 5-like protein 4
	GARP-G2-like	Soltu.DM.06G031660	StGLK031660	0.924116	22	XM_006350724	XP_006350786	Solanum tuberosum transcription factor PCL1-like
	bHLH	Soltu.DM.02G026970	StbHLH026970	0.917219	19	XM_006357694	XP_006357756	Solanum tuberosum transcription factor bHLH93
	GARP-G2-like	Soltu.DM.06G003930	StGLK003930	0.821018	18	XM_006358639	XP_006358701	Solanum tuberosum transcription factor LUX
	HSF	Soltu.DM.09G025050	StHSF025050	0.829842	13	XM_006363420	XP_006363482	Solanum tuberosum heat stress transcription factor
	B3-ARF	Soltu.DM.11G010540	StARF010540	0.740869	9	XM_006364896	XP_006364958	Solanum tuberosum auxin response factor 17

## Sheet: Supplementary Table 9.
	Supplementary Table 9. Correlation coefficients (Mantel’s r) between the expression levels of the 4 TF-hub genes and the 8 of the same structural DEGs in the proline metabolic pathway.
	PRO metabolic Gene	TF-hub genes
		StGLK014720	StNAC015310	StWRKY026100	StC2H2001820
	StARG031810	0.93	0.84	0.84	0.83
	StPHD019480	0.92	0.85	0.89	0.83
	StP5CS007050	0.91	0.83	0.83	0.82
	StP5CDH026110	0.94	0.85	0.86	0.84
	StAST021010	0.95	0.89	0.9	0.84
	StOAT007450	0.95	0.87	0.86	0.85
	StAST017480	0.95	0.87	0.87	0.85
